# Supplementary material for: Real-Time CO2 Production Monitoring in Stored Oats as an Indicator of Type A Trichothecenes and Ochratoxin A Contamination Under Simulated Environmental Conditions
Source: Toxins (Basel). 2025 Mar 11;17(3):132. doi: 10.3390/toxins17030132 (PMC11945852; doi:10.3390/toxins17030132)
Supplement: Supplementary file 1 [file toxins-17-00132-s001.zip]

Archive with 1 entries (1 files):
- toxins-3466772-supplementary.pdf
